# Supplementary material for: Quality of Life after Brain Injury in Children and Adolescents (QOLIBRI-KID/ADO)—The First Disease-Specific Self-Report Questionnaire after Traumatic Brain Injury
Source: J Clin Med. 2023 Jul 26;12(15):4898. doi: 10.3390/jcm12154898 (PMC10419542; doi:10.3390/jcm12154898)
Supplement: Supplementary file 1 [file jcm-12-04898-s001.zip]

Archive with 1 entries (1 files):
- jcm-2500422-supplementary.pdf
